# Supplementary material for: A Single Injection with Sustained-Release Microspheres and a Prime-Boost Injection of Bovine Serum Albumin Elicit the Same IgG Antibody Response in Mice
Source: Pharmaceutics. 2023 Feb 16;15(2):676. doi: 10.3390/pharmaceutics15020676 (PMC9960585; doi:10.3390/pharmaceutics15020676)
Supplement: Supplementary file 1 [file pharmaceutics-15-00676-s001.zip]

Archive with 1 entries (1 files):
- pharmaceutics-2203838-supplementary.pdf
